# Supplementary material for: Identification of Novel Long Non-coding and Circular RNAs in Human Papillomavirus-Mediated Cervical Cancer
Source: Front Microbiol. 2017 Sep 19;8:1720. doi: 10.3389/fmicb.2017.01720 (PMC5609541; doi:10.3389/fmicb.2017.01720)
Supplement: Supplementary file 5 [file Table_2.xlsx]

## Sheet: lncRNA
Table S2. DE non-coding RNAs between CSCC and ANT tissues.
lncRNA	Chromosome	Start	End	Length	Expression change	log2(foldchange)	P value
LNC_000188a,b	3	53350499	53362078	11580	Up-regulation	3.5	0.03575
LNC_000226a	5	85291463	85324629	33167	Down-regulation	-	5e-05
LNC_000231a	5	130413020	130418528	5509	Up-regulation	2.6	0.03685
ENST00000553843.5b	X	120036235	120146854	110620	Up-regulation	2.84961	0.01455
ENST00000539009.1	12	10332860	10338292	5433	Up-regulation	-	5e-05
ENST00000421735.1	3	50266640	50267371	732	Up-regulation	-	0.0085
ENST00000426585.5	22	16601910	16653809	51900	Down-regulation	-1.53437	0.04945
ENST00000549830.2b	12	52210929	52223804	12876	Up-regulation	1.88852	0.03075
ENST00000397381.4b,*	19	15827044	15836320	9277	Up-regulation	3.30505	5e-05
ENST00000471754b	11	118931215	118931490	276	Down-regulation	-	0.01715
ENST00000630242.2b	14	105917978	105932642	14665	Down-regulation	-1.51722	0.00885
ENST00000562869.1b	15	74489601	74516959	27359	Down-regulation	-	0.0236
ENST00000429269.1	1	234629310	234634780	5471	Up-regulation	2.90856	0.03045
ENST00000566942.1b	1	110653559	110657040	3482	Down-regulation	-1.07516	0.0384
ENST00000566260.1	16	32885193	32888874	3682	Up-regulation	3.5254	0.01195
ENST00000454467.5	1	174115600	174159133	43534	Up-regulation	-	0.00915
ENST00000426185.1	6	31053449	31059890	6442	Down-regulation	-3.30575	0.0425
ENST00000482019.1	3	134313575	134321171	7597	Up-regulation	-	0.01035
ENST00000518880.1b	8	81279870	81284777	4908	Down-regulation	-13.2643	0.02155
a, novel non-coding lncRNAs that were DE between CSCC and ANT tissues.
b, for the corresponding upregulated lncRNA it was at least expressed in all biological replicates of CSCC tissues, but for the corresponding downregulated lncRNA it was expressed in all biological replicates of ANT tissues.
-, for the corresponding upregulated lncRNA it was not expressed in all biological replicates of ANT tissues, but for the corresponding downregulated lncRNA it was not expressed in all biological replicates of CSCC tissues.
*, the corresponding lncRNA have been linked to cervical cancer in previous studies (Wang et al., 2017).

## Sheet: circRNA
Table S2. DE non-coding RNAs between CSCC and ANT tissues.
circRNA	Chromosome	Start	End	Length	Expression change	log2(foldchange)	P value	circbase_ID
hg38_circ_0000228a,b	10	122082646	122088591	5946	Down-regulation	-4.0064	0.038033	-
hg38_circ_0000353a	10	20957730	20961779	4050	Down-regulation	-3.8679	0.048057	-
hg38_circ_0000546a,b	10	4830674	4908420	77747	Up-regulation	6.0555	0.00038657	-
hg38_circ_0000547a,b	10	4830674	4909606	78933	Up-regulation	5.9512	0.00054295	-
hg38_circ_0000611a	10	63206594	63209235	2642	Up-regulation	4.0104	0.038344	-
hg38_circ_0001578a	11	65499676	65499923	248	Down-regulation	-3.928	0.044181	-
hg38_circ_0002745a	12	50427761	50435624	7864	Down-regulation	-3.8898	0.046577	-
hg38_circ_0003141a	12	97492460	97561047	68588	Down-regulation	-4.6024	0.019936	-
hg38_circ_0004399a,b	14	92003418	92007852	4435	Down-regulation	-3.8733	0.04651	-
hg38_circ_0006413a	17	30876373	30879487	3115	Down-regulation	-3.9199	0.044779	-
hg38_circ_0008270a	19	52076043	52117024	40982	Up-regulation	3.8695	0.047241	-
hg38_circ_0008461a	1	103565434	103621893	56460	Up-regulation	4.2116	0.027747	-
hg38_circ_0008731a	1	1482544	1520306	37763	Down-regulation	-4.7981	0.0099493	-
hg38_circ_0008995a	1	157546942	157630730	83789	Down-regulation	-5.0895	0.0054095	-
hg38_circ_0009036a	1	161544700	161624639	79940	Up-regulation	4.9003	0.01212	-
hg38_circ_0009241a	1	179986168	179997175	11008	Up-regulation	3.9952	0.039048	-
hg38_circ_0009349a	1	196701317	196779973	78657	Up-regulation	4.485	0.017546	-
hg38_circ_0009505a,b	1	208092785	208096883	4099	Up-regulation	4.0892	0.03221	-
hg38_circ_0009658a	1	220761657	220770556	8900	Up-regulation	3.8548	0.048409	-
hg38_circ_0009831a,b	1	233346441	233355011	8571	Up-regulation	4.0708	0.033114	-
hg38_circ_0010744a	1	83911164	83947282	36119	Down-regulation	-3.9961	0.039832	-
hg38_circ_0010824a	1	90916639	90918154	1516	Down-regulation	-3.9154	0.044923	-
hg38_circ_0011207a	20	40578994	40605544	26551	Up-regulation	4.299	0.023991	-
hg38_circ_0011797a	22	22358175	22381260	23086	Down-regulation	-4.3177	0.023834	-
hg38_circ_0011800a	22	22686980	22747466	60487	Down-regulation	-5.5083	0.002094	-
hg38_circ_0011968a,b	22	38962097	38991626	29530	Up-regulation	6.3605	0.00016436	-
hg38_circ_0013306a,b	2	39056701	39058804	2104	Down-regulation	-4.4799	0.017152	-
hg38_circ_0014766a,b	3	195708133	195708841	709	Up-regulation	4.1596	0.028926	-
hg38_circ_0014849a	3	197130526	197142768	12243	Up-regulation	3.8701	0.047159	-
hg38_circ_0014886a	3	20136941	20140364	3424	Down-regulation	-3.9061	0.045549	-
hg38_circ_0014951a	3	32541036	32545965	4930	Down-regulation	-4.2583	0.026357	-
hg38_circ_0015516a	4	112562370	112589874	27505	Up-regulation	3.9766	0.040245	-
hg38_circ_0015710a,b	4	15816510	15825016	8507	Down-regulation	-4.0597	0.035035	-
hg38_circ_0016078a	4	67838171	67859678	21508	Down-regulation	-4.061	0.036206	-
hg38_circ_0017166a	5	66021321	66054951	33631	Down-regulation	-4.004	0.039348	-
hg38_circ_0018416a,b	6	7574085	7577042	2958	Up-regulation	3.8431	0.04706	-
hg38_circ_0019937a,b	8	37862736	37877551	14816	Down-regulation	-3.8416	0.048692	-
hg38_circ_0020155a,b	8	70674817	70681330	6514	Up-regulation	4.3026	0.022971	-
hg38_circ_0020647a,b	9	129807187	129809032	1846	Up-regulation	4.4525	0.017434	-
hg38_circ_0020661a,b	9	130086419	130092381	5963	Up-regulation	4.1431	0.029627	-
hg38_circ_0021109a,b	9	75077158	75080941	3784	Up-regulation	3.8901	0.044032	-
hg38_circ_0021570a	X	15697239	15774397	77159	Up-regulation	4.5715	0.015019	-
hg38_circ_0021673a,b	X	3825087	3899422	74336	Up-regulation	5.6604	0.0011744	-
hg38_circ_0021886a	X	80288905	80310233	21329	Down-regulation	-3.9961	0.039832	-
hsa_circ_0017731	10	12081471	12113064	31594	Down-regulation	-4.001	0.039631	hg38_circ_0000195
hsa_circ_0002498b	10	3158039	3160330	2292	Down-regulation	-4.0488	0.035715	hg38_circ_0000457
hsa_circ_0018281b	10	45663541	45663842	302	Up-regulation	4.1422	0.029855	hg38_circ_0000533
hsa_circ_0007168	10	91425280	91462184	36905	Up-regulation	3.8288	0.049985	hg38_circ_0000846
hsa_circ_0009166	11	119070233	119073951	3719	Down-regulation	-4.4265	0.020092	hg38_circ_0001115
hsa_circ_0000368b	11	128758114	128768272	10159	Down-regulation	-4.1015	0.032714	hg38_circ_0001186
hsa_circ_0023891	11	85974707	86031611	56905	Up-regulation	4.3631	0.021504	hg38_circ_0001842
hsa_circ_0005092b	11	9429673	9431003	1331	Up-regulation	5.2733	0.0031509	hg38_circ_0001931
hsa_circ_0029221b	12	123334052	123341088	7037	Down-regulation	-3.9467	0.041636	hg38_circ_0002386
hsa_circ_0005534	12	998323	1028572	30250	Up-regulation	4.4783	0.017618	hg38_circ_0003153
hsa_circ_0029604b	13	19661697	19668531	6835	Up-regulation	4.0286	0.035496	hg38_circ_0003217
hsa_circ_0007750b	14	24266429	24268619	2191	Up-regulation	3.8681	0.0455	hg38_circ_0003814
hsa_circ_0031583	14	32090501	32094386	3886	Up-regulation	4.8801	0.012588	hg38_circ_0003870
hsa_circ_0035086	15	44592330	44596943	4614	Down-regulation	-4.001	0.039631	hg38_circ_0004682
hsa_circ_0002138	15	63532646	63563008	30363	Down-regulation	-4.2774	0.025471	hg38_circ_0004892
hsa_circ_0038138b	16	16111374	16111582	209	Up-regulation	4.0614	0.03411	hg38_circ_0005415
hsa_circ_0007456b	17	12081355	12113360	32006	Up-regulation	5.017	0.0056137	hg38_circ_0006203
hsa_circ_0003982	17	18670866	18672302	1437	Down-regulation	-4.2774	0.025471	hg38_circ_0006286
hsa_circ_0004488	17	18865468	18911251	45784	Up-regulation	4.0826	0.034308	hg38_circ_0006294
hsa_circ_0042359b	17	18867281	18877870	10590	Up-regulation	3.8639	0.045633	hg38_circ_0006295
hsa_circ_0006860	17	36525227	36528202	2976	Up-regulation	3.8288	0.049985	hg38_circ_0006479
hsa_circ_0044177b	17	45475099	45475726	628	Up-regulation	3.0377	0.030141	hg38_circ_0006696
hsa_circ_0047022	18	13048858	13073185	24328	Up-regulation	4.3512	0.022011	hg38_circ_0007261
hsa_circ_0051749	19	48419233	48419814	582	Up-regulation	3.9952	0.039048	hg38_circ_0008209
hsa_circ_0010030b	1	15034748	15044159	9412	Up-regulation	4.0335	0.035428	hg38_circ_0008749
hsa_circ_0014586	1	155415743	155459898	44156	Down-regulation	-3.8898	0.046577	hg38_circ_0008919
hsa_circ_0005666b	1	165679441	165683110	3670	Down-regulation	-3.9226	0.043215	hg38_circ_0009069
hsa_circ_0003572	1	176081151	176136547	55397	Up-regulation	3.972	0.040463	hg38_circ_0009195
hsa_circ_0006869	1	1804418	1825499	21082	Up-regulation	3.8585	0.047849	hg38_circ_0009261
hsa_circ_0000026	1	21050865	21111383	60519	Up-regulation	4.281	0.047849	hg38_circ_0009529
hsa_circ_0017059b	1	235437321	235438922	1602	Up-regulation	3.9433	0.047849	hg38_circ_0009859
hsa_circ_0012396	1	50535368	50584811	49444	Down-regulation	-3.86	0.047849	hg38_circ_0010418
hsa_circ_0012397	1	50535368	50596216	60849	Up-regulation	4.2583	0.047849	hg38_circ_0010419
hsa_circ_0061404b	21	31164961	31195305	30345	Up-regulation	4.4033	0.047849	hg38_circ_0011547
hsa_circ_0006075	21	37187048	37196036	8989	Down-regulation	-3.9061	0.047849	hg38_circ_0011651
hsa_circ_0063604b	22	41808874	41810000	1127	Up-regulation	4.1653	0.047849	hg38_circ_0012026
hsa_circ_0056892b	2	164692220	164730115	37896	Down-regulation	-5.0577	0.047849	hg38_circ_0012458
hsa_circ_0007381	2	229836847	229880128	43282	Down-regulation	-4.0336	0.047849	hg38_circ_0012946
hsa_circ_0008059b	2	85368685	85369830	1146	Up-regulation	3.8681	0.047849	hg38_circ_0013717
hsa_circ_0066658b	3	100555208	100568967	13760	Down-regulation	-3.8416	0.047849	hg38_circ_0013857
hsa_circ_0068032b	3	175447228	175471758	24531	Up-regulation	4.7736	0.047849	hg38_circ_0014585
hsa_circ_0009131b	3	183736717	183762279	25563	Up-regulation	4.1491	0.047849	hg38_circ_0014661
hsa_circ_0068375b	3	184936245	184957521	21277	Up-regulation	4.1695	0.047849	hg38_circ_0014692
hsa_circ_0001322	3	71684571	71710484	25914	Down-regulation	-3.9023	0.047849	hg38_circ_0015370
hsa_circ_0007184b	4	109530288	109531522	1235	Down-regulation	-4.0597	0.047849	hg38_circ_0015509
hsa_circ_0001395	4	17814852	17815358	507	Down-regulation	-3.9559	0.047849	hg38_circ_0015777
hsa_circ_0069152	4	7868621	7872080	3460	Down-regulation	-4.1325	0.047849	hg38_circ_0016149
hsa_circ_0078673	6	167864550	167891029	26480	Down-regulation	-3.928	0.047849	hg38_circ_0017922
hsa_circ_0081873b	7	106097689	106099282	1594	Up-regulation	4.0289	0.047849	hg38_circ_0018648
hsa_circ_0085302	8	104093470	104148848	55379	Up-regulation	3.8819	0.047849	hg38_circ_0019584
hsa_circ_0006388	9	100441905	100442356	452	Up-regulation	4.3319	0.047849	hg38_circ_0020312
hsa_circ_0005460b	9	36581643	36589652	8010	Up-regulation	4.0286	0.047849	hg38_circ_0020988
hsa_circ_0002191	9	94773001	94801002	28002	Up-regulation	4.1104	0.047849	hg38_circ_0021224
hsa_circ_0091244	X	101126708	101148161	21454	Up-regulation	3.993	0.047849	hg38_circ_0021339
hsa_circ_0090049	X	21851508	21853503	1996	Up-regulation	3.9249	0.047849	hg38_circ_0021611
a, novel non-coding circRNAs that were DE between CSCC and ANT tissues.
b, for the corresponding upregulated circRNA it was at least expressed in all biological replicates of CSCC tissues, and for the corresponding downregulated circRNA it was at least expressed in all biological replicates of ANT tissues.

## Sheet: miRNA
Table S2. DE non-coding RNAs between CSCC and ANT tissues.
miRNA	Chromosome	Start	End	Length	Expression change	log2(foldchange)	P value
hsa-miR-100-5p	11	122152241	122152262	22	Down-regulation	-1.6494	0
hsa-miR-199a-5pc	19	10817431	10817453	23	Down-regulation	-1.1966	0
hsa-miR-199a-3pc	19	10817472	10817493	22	Down-regulation	-1.4385	0
hsa-miR-199b-5p	9	128244746	128244768	23	Down-regulation	-1.5157	0
hsa-miR-27b-3p	9	95085505	95085525	21	Down-regulation	-1.0645	0
hsa-miR-451a	17	28861385	28861406	22	Up-regulation	1.894	0
hsa-miR-486-5pc	8	41660444	41660465	22	Up-regulation	1.136	0
hsa-miR-486-3pc,*	8	41660486	41660506	21	Up-regulation	1.1394	0
hsa-miR-200a-5p	1	1167878	1167899	22	Up-regulation	1.0809	0
hsa-miR-425-5p*	3	49020161	49020183	23	Up-regulation	1.3718	0
hsa-miR-144-5p	17	28861547	28861568	22	Up-regulation	1.2111	0
hsa-miR-34a-5p	1	9151689	9151710	22	Up-regulation	1.0434	0
hsa-miR-1246*	2	176600990	176601008	19	Up-regulation	2.8229	0
hsa-miR-150-5p*	19	49500800	49500821	22	Down-regulation	-1.363	0
hsa-miR-195-5p*	17	7017629	7017649	21	Down-regulation	-1.3398	0
hsa-miR-27a-5p	19	13836449	13836470	22	Up-regulation	1.1874	0
hsa-miR-135b-5p*	1	205448317	205448339	23	Up-regulation	1.0641	0
hsa-miR-126-5p	9	136670616	136670636	21	Down-regulation	-1.1892	0
hsa-miR-136-3p	14	100884750	100884771	22	Down-regulation	-1.4815	0
hsa-miR-497-5p*	17	7017934	7017954	21	Down-regulation	-1.4728	0
hsa-miR-592	7	127058103	127058124	22	Up-regulation	1.997	0
hsa-miR-135a-5pc	3	52294235	52294257	23	Down-regulation	-3.896	7.589e-06
hsa-miR-3158-5pc	10	101601429	101601449	21	Up-regulation	1.7677	1.5919e-05
hsa-miR-3158-3pc	10	101601466	101601487	22	Up-regulation	1.6924	2.8066e-05
hsa-miR-144-3p	17	28861584	28861603	20	Up-regulation	1.0786	7.4853e-05
hsa-miR-411-5p	14	101023340	101023360	21	Down-regulation	-1.1319	0.00020979
hsa-miR-195-3p	17	7017667	7017688	22	Down-regulation	-1.8054	0.0013518
hsa-miR-206*	6	52144401	52144422	22	Up-regulation	3.1659	0.0013564
c, there are two chromosome regions that can form the corresponding miRNA according to miRBase (http://www.mirbase.org/).
*, the corresponding miRNA have been linked to cervical cancer in previous studies (Luo et al., 2013; Chen et al., 2014; Li et al., 2015; Ling et al., 2015; Xu et al., 2015; Ye et al., 2016; Shen et al., 2017; Sun et al., 2017).
