# Supplementary material for: Identification of Novel Long Non-coding and Circular RNAs in Human Papillomavirus-Mediated Cervical Cancer
Source: Front Microbiol. 2017 Sep 19;8:1720. doi: 10.3389/fmicb.2017.01720 (PMC5609541; doi:10.3389/fmicb.2017.01720)
Supplement: Supplementary file 6 [file Table_3.xlsx]

## Sheet: LNC_000231
Table S3. GO annotations of DE lncRNAs based on the mRNAs target.
Category	Term	Count	Percentage (%)	P value
Biological process	GO:0000122~negative regulation of transcription from RNA polymerase II promoter	73	5.6633	0.000301449
Biological process	GO:1901796~regulation of signal transduction by p53 class mediator	20	1.55159	0.000517764
Biological process	GO:0000086~G2/M transition of mitotic cell cycle	21	1.62917	0.000706163
Biological process	GO:0070734~histone H3-K27 methylation	4	0.310318	0.00110715
Biological process	GO:0018105~peptidyl-serine phosphorylation	19	1.47401	0.00149708
Biological process	GO:0006284~base-excision repair	9	0.698216	0.00172001
Biological process	GO:0098609~cell-cell adhesion	32	2.48254	0.00214307
Biological process	GO:0008360~regulation of cell shape	20	1.55159	0.00226914
Biological process	GO:0070301~cellular response to hydrogen peroxide	11	0.853375	0.00393176
Biological process	GO:0006351~transcription, DNA-templated	159	12.3351	0.00426885
Cellular component	GO:0005829~cytosol	287	22.2653	7.05971e-08
Cellular component	GO:0005654~nucleoplasm	243	18.8518	5.85688e-07
Cellular component	GO:0005737~cytoplasm	400	31.0318	5.63622e-05
Cellular component	GO:0000790~nuclear chromatin	27	2.09465	0.000328717
Cellular component	GO:0005739~mitochondrion	115	8.92164	0.00133753
Cellular component	GO:0005768~endosome	28	2.17223	0.00154238
Cellular component	GO:0005913~cell-cell adherens junction	36	2.79286	0.00210334
Cellular component	GO:0042470~melanosome	15	1.16369	0.00568689
Cellular component	GO:0005634~nucleus	391	30.3336	0.00713675
Cellular component	GO:0015629~actin cytoskeleton	25	1.93949	0.00805654
Molecular function	GO:0005515~protein binding	708	54.9263	8.23793e-13
Molecular function	GO:0003682~chromatin binding	45	3.49108	0.000575815
Molecular function	GO:0003779~actin binding	34	2.6377	0.00110106
Molecular function	GO:0070491~repressing transcription factor binding	9	0.698216	0.00190471
Molecular function	GO:0035255~ionotropic glutamate receptor binding	7	0.543057	0.00208657
Molecular function	GO:0004175~endopeptidase activity	11	0.853375	0.00293099
Molecular function	GO:0047485~protein N-terminus binding	15	1.16369	0.00540245
Molecular function	GO:0098641~cadherin binding involved in cell-cell adhesion	32	2.48254	0.0074131
Molecular function	GO:0044325~ion channel binding	16	1.24127	0.00884395
Molecular function	GO:0008327~methyl-CpG binding	6	0.465477	0.0113243
Only GO terms within top ten enrichment scores covering domains of biological process, cellular component and molecular function are presented.

## Sheet: LNC_000226
Table S3. GO annotations of DE lncRNAs based on the mRNAs target.
Category	Term	Count	Percentage (%)	P value
Biological process	GO:0030049~muscle filament sliding	17	1.27055	1.52635e-09
Biological process	GO:0010628~positive regulation of gene expression	33	2.46637	0.00148017
Biological process	GO:0006942~regulation of striated muscle contraction	5	0.373692	0.00225939
Biological process	GO:0045893~positive regulation of transcription, DNA-templated	54	4.03587	0.00300361
Biological process	GO:0014012~peripheral nervous system axon regeneration	4	0.298954	0.0030701
Biological process	GO:0006936~muscle contraction	17	1.27055	0.00307801
Biological process	GO:0007265~Ras protein signal transduction	13	0.971599	0.00315461
Biological process	GO:0007162~negative regulation of cell adhesion	9	0.672646	0.00349099
Biological process	GO:0006978~DNA damage response, signal transduction by p53 class mediator resulting in transcription of p21 class mediator	6	0.44843	0.00378692
Biological process	GO:0042632~cholesterol homeostasis	12	0.896861	0.0045185
Cellular component	GO:0005829~cytosol	313	23.3931	1.00024e-10
Cellular component	GO:0005737~cytoplasm	451	33.707	5.99552e-10
Cellular component	GO:0030018~Z disc	23	1.71898	1.26797e-05
Cellular component	GO:0072562~blood microparticle	26	1.9432	3.19382e-05
Cellular component	GO:0005654~nucleoplasm	237	17.713	0.0001029
Cellular component	GO:0030016~myofibril	9	0.672646	0.000399739
Cellular component	GO:0001725~stress fiber	12	0.896861	0.000854631
Cellular component	GO:0005769~early endosome	30	2.24215	0.000863025
Cellular component	GO:0005783~endoplasmic reticulum	80	5.97907	0.00124682
Cellular component	GO:0005634~nucleus	414	30.9417	0.00194357
Molecular function	GO:0005515~protein binding	739	55.2317	2.99912e-12
Molecular function	GO:0008307~structural constituent of muscle	15	1.12108	6.11523e-07
Molecular function	GO:0003779~actin binding	41	3.06428	1.47384e-05
Molecular function	GO:0042803~protein homodimerization activity	80	5.97907	0.00010536
Molecular function	GO:0050681~androgen receptor binding	11	0.822123	0.000370731
Molecular function	GO:0003713~transcription coactivator activity	31	2.31689	0.00292147
Molecular function	GO:0008013~beta-catenin binding	14	1.04634	0.0049263
Molecular function	GO:0004672~protein kinase activity	40	2.98954	0.00522424
Molecular function	GO:0004713~protein tyrosine kinase activity	19	1.42003	0.00606721
Molecular function	GO:0005178~integrin binding	16	1.19581	0.00713935
Only GO terms within top ten enrichment scores covering domains of biological process, cellular component and molecular function are presented.

## Sheet: ENST00000630242.2
Table S3. GO annotations of DE lncRNAs based on the mRNAs target.
Category	Term	Count	Percentage (%)	P value
Biological process	GO:0002250~adaptive immune response	28	2.19264	1.13795e-06
Biological process	GO:0042102~positive regulation of T cell proliferation	15	1.17463	2.56734e-05
Biological process	GO:0006955~immune response	50	3.91543	6.84406e-05
Biological process	GO:0006954~inflammatory response	46	3.60219	8.37638e-05
Biological process	GO:0006968~cellular defense response	13	1.01801	0.000614772
Biological process	GO:0043547~positive regulation of GTPase activity	58	4.5419	0.000796493
Biological process	GO:0006909~phagocytosis	11	0.861394	0.000947804
Biological process	GO:0070374~positive regulation of ERK1 and ERK2 cascade	24	1.8794	0.00113473
Biological process	GO:0007165~signal transduction	103	8.06578	0.00141281
Biological process	GO:0045785~positive regulation of cell adhesion	10	0.783085	0.00163028
Cellular component	GO:0009897~external side of plasma membrane	36	2.81911	3.52172e-07
Cellular component	GO:0005887~integral component of plasma membrane	134	10.4933	7.80877e-06
Cellular component	GO:0005622~intracellular	126	9.86688	1.6182e-05
Cellular component	GO:0001772~immunological synapse	11	0.861394	4.04404e-05
Cellular component	GO:0016020~membrane	184	14.4088	0.000210149
Cellular component	GO:0005874~microtubule	38	2.97572	0.000277694
Cellular component	GO:0043218~compact myelin	4	0.313234	0.00104374
Cellular component	GO:0005868~cytoplasmic dynein complex	6	0.469851	0.00199689
Cellular component	GO:0048471~perinuclear region of cytoplasm	60	4.69851	0.00218051
Cellular component	GO:0009986~cell surface	52	4.07204	0.00506477
Molecular function	GO:0005515~protein binding	659	51.6053	8.76173e-08
Molecular function	GO:0005088~Ras guanyl-nucleotide exchange factor activity	18	1.40955	0.00127015
Molecular function	GO:0004896~cytokine receptor activity	9	0.704777	0.00189368
Molecular function	GO:0004950~chemokine receptor activity	6	0.469851	0.00376662
Molecular function	GO:0046872~metal ion binding	165	12.9209	0.00406722
Molecular function	GO:0004872~receptor activity	26	2.03602	0.00412296
Molecular function	GO:0003676~nucleic acid binding	86	6.73453	0.00491064
Molecular function	GO:0003700~transcription factor activity, sequence-specific DNA binding	84	6.57792	0.00541846
Molecular function	GO:0005125~cytokine activity	22	1.72279	0.00546166
Molecular function	GO:0003779~actin binding	30	2.34926	0.00858511
Only GO terms within top ten enrichment scores covering domains of biological process, cellular component and molecular function are presented.

## Sheet: ENST00000426585.5
Table S3. GO annotations of DE lncRNAs based on the mRNAs target.
Category	Term	Count	Percentage (%)	P value
Biological process	GO:0042572~retinol metabolic process	9	0.670141	0.000739385
Biological process	GO:0038128~ERBB2 signaling pathway	10	0.744602	0.000893753
Biological process	GO:0006629~lipid metabolic process	22	1.63812	0.00260536
Biological process	GO:0051966~regulation of synaptic transmission, glutamatergic	7	0.521221	0.00385412
Biological process	GO:0009299~mRNA transcription	4	0.297841	0.00557146
Biological process	GO:0048384~retinoic acid receptor signaling pathway	6	0.446761	0.00618991
Biological process	GO:0018149~peptide cross-linking	10	0.744602	0.0065375
Biological process	GO:0045840~positive regulation of mitotic nuclear division	7	0.521221	0.00736385
Biological process	GO:0010976~positive regulation of neuron projection development	14	1.04244	0.00776672
Biological process	GO:0006355~regulation of transcription, DNA-templated	128	9.5309	0.00847386
Cellular component	GO:0005737~cytoplasm	416	30.9754	7.46181e-05
Cellular component	GO:0070062~extracellular exosome	236	17.5726	0.000282288
Cellular component	GO:0005622~intracellular	121	9.00968	0.00082647
Cellular component	GO:0016328~lateral plasma membrane	11	0.819062	0.00272001
Cellular component	GO:0016020~membrane	182	13.5517	0.00307424
Cellular component	GO:0001533~cornified envelope	10	0.744602	0.00338686
Cellular component	GO:0032587~ruffle membrane	14	1.04244	0.00345666
Cellular component	GO:0042383~sarcolemma	14	1.04244	0.0047431
Cellular component	GO:0015630~microtubule cytoskeleton	19	1.41474	0.00540548
Cellular component	GO:0045202~synapse	23	1.71258	0.00583555
Molecular function	GO:0003779~actin binding	34	2.53165	0.0017305
Molecular function	GO:0005516~calmodulin binding	25	1.8615	0.00293284
Molecular function	GO:0008093~cytoskeletal adaptor activity	6	0.446761	0.00363313
Molecular function	GO:0003707~steroid hormone receptor activity	11	0.819062	0.00469892
Molecular function	GO:0008017~microtubule binding	26	1.93596	0.00503189
Molecular function	GO:0008270~zinc ion binding	104	7.74386	0.00610353
Molecular function	GO:0004867~serine-type endopeptidase inhibitor activity	15	1.1169	0.00686079
Molecular function	GO:0008134~transcription factor binding	32	2.38273	0.00806865
Molecular function	GO:0098641~cadherin binding involved in cell-cell adhesion	32	2.38273	0.0108102
Molecular function	GO:0016491~oxidoreductase activity	24	1.78704	0.0115723
Only GO terms within top ten enrichment scores covering domains of biological process, cellular component and molecular function are presented.

## Sheet: ENST00000426185.1
Table S3. GO annotations of DE lncRNAs based on the mRNAs target.
Category	Term	Count	Percentage (%)	P value
Biological process	GO:0030216~keratinocyte differentiation	17	1.22214	7.23517e-05
Biological process	GO:0051966~regulation of synaptic transmission, glutamatergic	9	0.647017	0.000119864
Biological process	GO:0018149~peptide cross-linking	13	0.934579	0.000153877
Biological process	GO:0042572~retinol metabolic process	9	0.647017	0.000914946
Biological process	GO:0042552~myelination	10	0.718907	0.0045556
Biological process	GO:0043651~linoleic acid metabolic process	6	0.431344	0.00543802
Biological process	GO:0031424~keratinization	10	0.718907	0.00610496
Biological process	GO:0048843~negative regulation of axon extension involved in axon guidance	7	0.503235	0.00859192
Biological process	GO:0045840~positive regulation of mitotic nuclear division	7	0.503235	0.00859192
Biological process	GO:0019372~lipoxygenase pathway	5	0.359454	0.0108479
Cellular component	GO:0001533~cornified envelope	13	0.934579	5.4606e-05
Cellular component	GO:0005737~cytoplasm	426	30.6254	8.85649e-05
Cellular component	GO:0070062~extracellular exosome	243	17.4694	0.000216123
Cellular component	GO:0005622~intracellular	124	8.91445	0.000792518
Cellular component	GO:0016328~lateral plasma membrane	12	0.862689	0.000936678
Cellular component	GO:0032587~ruffle membrane	15	1.07836	0.00154897
Cellular component	GO:0005925~focal adhesion	44	3.16319	0.00217016
Cellular component	GO:0016020~membrane	187	13.4436	0.00286564
Cellular component	GO:0030175~filopodium	13	0.934579	0.00356138
Cellular component	GO:0042383~sarcolemma	14	1.00647	0.00597575
Molecular function	GO:0003779~actin binding	34	2.44428	0.00237723
Molecular function	GO:0030674~protein binding, bridging	14	1.00647	0.00271485
Molecular function	GO:0017137~Rab GTPase binding	19	1.36592	0.00628698
Molecular function	GO:0008017~microtubule binding	26	1.86916	0.00641182
Molecular function	GO:0004745~retinol dehydrogenase activity	6	0.431344	0.00688996
Molecular function	GO:0005516~calmodulin binding	24	1.72538	0.00750871
Molecular function	GO:0016491~oxidoreductase activity	25	1.79727	0.00760575
Molecular function	GO:0003700~transcription factor activity, sequence-specific DNA binding	87	6.25449	0.0131297
Molecular function	GO:0004867~serine-type endopeptidase inhibitor activity	14	1.00647	0.0188007
Molecular function	GO:0030215~semaphorin receptor binding	6	0.431344	0.0201779
Only GO terms within top ten enrichment scores covering domains of biological process, cellular component and molecular function are presented.

## Sheet: ENST00000471754
Table S3. GO annotations of DE lncRNAs based on the mRNAs target.
Category	Term	Count	Percentage (%)	P value
Biological process	GO:0001947~heart looping	4	3.36134	0.00640275
Biological process	GO:0045893~positive regulation of transcription, DNA-templated	9	7.56303	0.0146478
Biological process	GO:0010976~positive regulation of neuron projection development	4	3.36134	0.017844
Biological process	GO:1900164~nodal signaling pathway involved in determination of lateral mesoderm left/right asymmetry	2	1.68067	0.0184665
Biological process	GO:0045787~positive regulation of cell cycle	3	2.52101	0.0187355
Biological process	GO:0001657~ureteric bud development	3	2.52101	0.0231058
Biological process	GO:0060235~lens induction in camera-type eye	2	1.68067	0.0245467
Biological process	GO:0008283~cell proliferation	7	5.88235	0.0262557
Biological process	GO:0060117~auditory receptor cell development	2	1.68067	0.0305895
Biological process	GO:0003151~outflow tract morphogenesis	3	2.52101	0.0329511
Cellular component	GO:0005654~nucleoplasm	27	22.6891	0.00429959
Cellular component	GO:0005737~cytoplasm	41	34.4538	0.0114662
Cellular component	GO:0005765~lysosomal membrane	6	5.04202	0.0182328
Cellular component	GO:0005913~cell-cell adherens junction	6	5.04202	0.033859
Cellular component	GO:0005741~mitochondrial outer membrane	4	3.36134	0.0499922
Molecular function	GO:0008289~lipid binding	5	4.20168	0.0141874
Molecular function	GO:0015485~cholesterol binding	3	2.52101	0.0263724
Only GO terms within top ten enrichment scores covering domains of biological process, cellular component and molecular function are presented.

## Sheet: ENST00000518880.1
Table S3. GO annotations of DE lncRNAs based on the mRNAs target.
Category	Term	Count	Percentage (%)	P value
Biological process	GO:0006468~protein phosphorylation	16	5.6338	0.00283044
Biological process	GO:2000406~positive regulation of T cell migration	3	1.05634	0.00876238
Biological process	GO:0043517~positive regulation of DNA damage response, signal transduction by p53 class mediator	3	1.05634	0.0126081
Biological process	GO:0097284~hepatocyte apoptotic process	3	1.05634	0.014759
Biological process	GO:2001240~negative regulation of extrinsic apoptotic signaling pathway in absence of ligand	4	1.40845	0.016369
Biological process	GO:0050852~T cell receptor signaling pathway	7	2.46479	0.0211592
Biological process	GO:0006954~inflammatory response	12	4.22535	0.0228619
Biological process	GO:0007264~small GTPase mediated signal transduction	9	3.16901	0.0275354
Biological process	GO:0045954~positive regulation of natural killer cell mediated cytotoxicity	3	1.05634	0.0276066
Biological process	GO:0046898~response to cycloheximide	2	0.704225	0.0288512
Cellular component	GO:0005622~intracellular	38	13.3803	5.22786e-05
Cellular component	GO:0005868~cytoplasmic dynein complex	3	1.05634	0.018296
Cellular component	GO:0005887~integral component of plasma membrane	30	10.5634	0.0258497
Cellular component	GO:0005819~spindle	6	2.11268	0.0280908
Molecular function	GO:0046872~metal ion binding	45	15.8451	0.00774856
Molecular function	GO:0004896~cytokine receptor activity	4	1.40845	0.0158198
Molecular function	GO:0004672~protein kinase activity	12	4.22535	0.0178963
Molecular function	GO:0004914~interleukin-5 receptor activity	2	0.704225	0.0292839
Molecular function	GO:0005085~guanyl-nucleotide exchange factor activity	6	2.11268	0.030619
Molecular function	GO:0044212~transcription regulatory region DNA binding	8	2.8169	0.03898
Molecular function	GO:0004519~endonuclease activity	4	1.40845	0.0412842
Molecular function	GO:0003700~transcription factor activity, sequence-specific DNA binding	22	7.74648	0.0470119
Only GO terms within top ten enrichment scores covering domains of biological process, cellular component and molecular function are presented.

## Sheet: ENST00000429269.1
Table S3. GO annotations of DE lncRNAs based on the mRNAs target.
Category	Term	Count	Percentage (%)	P value
Biological process	GO:0000122~negative regulation of transcription from RNA polymerase II promoter	78	5.82524	7.00731e-05
Biological process	GO:0000086~G2/M transition of mitotic cell cycle	22	1.64302	0.000434578
Biological process	GO:0098609~cell-cell adhesion	35	2.61389	0.00049631
Biological process	GO:0048813~dendrite morphogenesis	10	0.746826	0.000716865
Biological process	GO:0016925~protein sumoylation	18	1.34429	0.0026475
Biological process	GO:1901796~regulation of signal transduction by p53 class mediator	18	1.34429	0.00486895
Biological process	GO:0042770~signal transduction in response to DNA damage	5	0.373413	0.00496728
Biological process	GO:0007259~JAK-STAT cascade	8	0.597461	0.00525735
Biological process	GO:1901016~regulation of potassium ion transmembrane transporter activity	4	0.29873	0.00554415
Biological process	GO:0008360~regulation of cell shape	19	1.41897	0.00751975
Cellular component	GO:0005829~cytosol	302	22.5541	6.63261e-09
Cellular component	GO:0005654~nucleoplasm	248	18.5213	1.59874e-06
Cellular component	GO:0005737~cytoplasm	424	31.6654	3.04324e-06
Cellular component	GO:0005913~cell-cell adherens junction	40	2.9873	0.000294156
Cellular component	GO:0000790~nuclear chromatin	25	1.86706	0.00273076
Cellular component	GO:0042470~melanosome	16	1.19492	0.00309598
Cellular component	GO:0016020~membrane	180	13.4429	0.00353465
Cellular component	GO:0005739~mitochondrion	114	8.51382	0.0060032
Cellular component	GO:0043209~myelin sheath	20	1.49365	0.00677275
Cellular component	GO:0048471~perinuclear region of cytoplasm	58	4.33159	0.0108827
Molecular function	GO:0005515~protein binding	736	54.9664	2.71685e-13
Molecular function	GO:0098641~cadherin binding involved in cell-cell adhesion	36	2.68857	0.00115552
Molecular function	GO:0003682~chromatin binding	45	3.36072	0.00125599
Molecular function	GO:0003779~actin binding	34	2.53921	0.00207173
Molecular function	GO:0070491~repressing transcription factor binding	9	0.672143	0.00243285
Molecular function	GO:0004175~endopeptidase activity	11	0.821509	0.00387405
Molecular function	GO:0047485~protein N-terminus binding	15	1.12024	0.00753708
Molecular function	GO:0017124~SH3 domain binding	17	1.2696	0.00885222
Molecular function	GO:0019894~kinesin binding	8	0.597461	0.00968373
Molecular function	GO:0044325~ion channel binding	16	1.19492	0.0123433
Only GO terms within top ten enrichment scores covering domains of biological process, cellular component and molecular function are presented.

## Sheet: ENST00000562869.1
Table S3. GO annotations of DE lncRNAs based on the mRNAs target.
Category	Term	Count	Percentage (%)	P value
Biological process	GO:0030100~regulation of endocytosis	4	2.06186	0.00390807
Biological process	GO:0042632~cholesterol homeostasis	5	2.57732	0.00427541
Biological process	GO:0061351~neural precursor cell proliferation	3	1.54639	0.00449785
Biological process	GO:0071526~semaphorin-plexin signaling pathway	4	2.06186	0.00467278
Biological process	GO:0050919~negative chemotaxis	4	2.06186	0.00508662
Biological process	GO:0016575~histone deacetylation	4	2.06186	0.0117945
Biological process	GO:0006338~chromatin remodeling	5	2.57732	0.0120078
Biological process	GO:0042493~response to drug	9	4.63918	0.0136128
Biological process	GO:0008344~adult locomotory behavior	4	2.06186	0.0164201
Biological process	GO:0043044~ATP-dependent chromatin remodeling	3	1.54639	0.0231681
Cellular component	GO:0005794~Golgi apparatus	19	9.79381	0.00200461
Cellular component	GO:0005874~microtubule	10	5.15464	0.0035695
Cellular component	GO:0030425~dendrite	10	5.15464	0.00575124
Cellular component	GO:0005819~spindle	6	3.09278	0.00671809
Cellular component	GO:0005737~cytoplasm	67	34.5361	0.00896267
Cellular component	GO:0071682~endocytic vesicle lumen	3	1.54639	0.0104048
Cellular component	GO:0005654~nucleoplasm	40	20.6186	0.0114084
Cellular component	GO:0043234~protein complex	10	5.15464	0.0201548
Cellular component	GO:0005813~centrosome	10	5.15464	0.0243605
Cellular component	GO:0005769~early endosome	7	3.60825	0.0251684
Molecular function	GO:0004672~protein kinase activity	12	6.18557	0.00110264
Molecular function	GO:0045499~chemorepellent activity	4	2.06186	0.00249834
Molecular function	GO:0005524~ATP binding	27	13.9175	0.00452076
Molecular function	GO:0004871~signal transducer activity	8	4.12371	0.00476674
Molecular function	GO:0000978~RNA polymerase II core promoter proximal region sequence-specific DNA binding	10	5.15464	0.0103239
Molecular function	GO:0005515~protein binding	104	53.6082	0.0185169
Molecular function	GO:0030215~semaphorin receptor binding	3	1.54639	0.0224495
Molecular function	GO:0019903~protein phosphatase binding	4	2.06186	0.0260374
Molecular function	GO:0000980~RNA polymerase II distal enhancer sequence-specific DNA binding	4	2.06186	0.0282262
Molecular function	GO:0001103~RNA polymerase II repressing transcription factor binding	3	1.54639	0.0303369
Only GO terms within top ten enrichment scores covering domains of biological process, cellular component and molecular function are presented.

## Sheet: ENST00000566942.1
Table S3. GO annotations of DE lncRNAs based on the mRNAs target.
Category	Term	Count	Percentage (%)	P value
Biological process	GO:1904261~positive regulation of basement membrane assembly involved in embryonic body morphogenesis	3	1.92308	0.000708167
Biological process	GO:0010470~regulation of gastrulation	3	1.92308	0.00194984
Biological process	GO:0010717~regulation of epithelial to mesenchymal transition	3	1.92308	0.00449448
Biological process	GO:0043536~positive regulation of blood vessel endothelial cell migration	3	1.92308	0.0111998
Biological process	GO:0048015~phosphatidylinositol-mediated signaling	5	3.20513	0.0128267
Biological process	GO:0030097~hemopoiesis	4	2.5641	0.0138885
Biological process	GO:0035924~cellular response to vascular endothelial growth factor stimulus	3	1.92308	0.016207
Biological process	GO:0001938~positive regulation of endothelial cell proliferation	4	2.5641	0.021054
Biological process	GO:0032252~secretory granule localization	2	1.28205	0.0253324
Biological process	GO:1903690~negative regulation of wound healing, spreading of epidermal cells	2	1.28205	0.0253324
Cellular component	GO:0005737~cytoplasm	59	37.8205	0.00429167
Cellular component	GO:0001725~stress fiber	4	2.5641	0.00979844
Cellular component	GO:0030027~lamellipodium	6	3.84615	0.010194
Cellular component	GO:0016020~membrane	29	18.5897	0.0112459
Cellular component	GO:0005913~cell-cell adherens junction	8	5.12821	0.0170649
Cellular component	GO:0032580~Golgi cisterna membrane	4	2.5641	0.0243974
Cellular component	GO:0045180~basal cortex	2	1.28205	0.0402215
Cellular component	GO:0005925~focal adhesion	8	5.12821	0.0419076
Molecular function	GO:0098641~cadherin binding involved in cell-cell adhesion	7	4.48718	0.0350032
Molecular function	GO:0000386~second spliceosomal transesterification activity	2	1.28205	0.0410759
Only GO terms within top ten enrichment scores covering domains of biological process, cellular component and molecular function are presented.

[truncated: 9 more sheets: ENST00000549830.2, ENST00000454467.5, ENST00000482019.1, ENST00000421735.1, LNC_000188, ENST00000397381.4, ENST00000539009.1, ENST00000566260.1, ENST00000553843.5]
